# Supplementary material for: Heteropathogenic virulence and phylogeny reveal phased pathogenic metamorphosis in Escherichia coli O2:H6
Source: EMBO Mol Med. 2014 Jan 10;6(3):347–57. doi: 10.1002/emmm.201303133 (PMC3958309; doi:10.1002/emmm.201303133)
Supplement: Supplementary file 5 [file emmm0006-0347-sd5.xls]

## Sheet: SupportingInformation Table 2
Supporting Information Table 2. rMLST allelic profiles of the different E. coli pathogroups in accordance to the rMLST database (Jolley et al, 2012)
Strain designation	Pathogroup	BACT000001	BACT000002	BACT000003	BACT000004	BACT000005	BACT000006	BACT000007	BACT000008	BACT000009	BACT000010	BACT000011	BACT000012	BACT000013	BACT000014	BACT000015	BACT000016	BACT000017	BACT000018	BACT000019	BACT000020	BACT000021	BACT000030	BACT000031	BACT000032	BACT000033	BACT000034	BACT000035	BACT000036	BACT000038	BACT000039	BACT000040	BACT000042	BACT000043	BACT000044	BACT000045	BACT000046	BACT000047	BACT000048	BACT000049	BACT000050	BACT000051	BACT000052	BACT000053	BACT000056	BACT000057	BACT000058	BACT000059	BACT000060
03-08304	STEC O2:H6	1597	1537	17	18	20	23	1348	15	24	25	12	19	13	12	14	1264	6	16	26	28	15	25	28	26	22	19	18	21	28	15	31	20	1351	18	22	22	14	22	31	21	13	21	1257	31	18	9	14	13
HUSEC001	HUS-associated STEC	33	25	17	18	27	30	18	15	23	24	11	20	13	12	14	1279	6	16	12	32	15	22	28	27	28	19	18	19	35	15	25	20	17	12	20	17	14	22	23	14	13	21	22	31	26	839	14	13
HUSEC002	HUS-associated STEC	33	25	17	18	27	961	18	15	23	24	11	20	13	12	14	1279	6	16	12	32	15	22	28	27	28	2001	18	19	1431	15	25	20	17	12	20	17	14	22	23	14	13	21	22	31	26	9	14	13
HUSEC003	HUS-associated STEC	34	25	17	19	29	32	18	15	25	24	14	20	13	12	19	1279	6	16	26	32	15	27	31	29	28	19	18	19	36	15	33	20	17	19	23	17	14	22	31	14	13	21	23	31	26	9	14	13
HUSEC004	HUS-associated STEC	34	25	17	18	29	32	18	15	24	24	14	20	13	12	14	1279	6	16	26	32	15	27	31	27	28	19	18	19	36	15	33	20	17	1427	23	17	14	22	31	14	13	21	23	31	26	9	14	13
HUSEC005	HUS-associated STEC	34	25	17	18	28	32	18	15	24	24	14	20	13	12	14	1279	6	16	26	32	15	27	31	27	28	19	18	19	36	15	33	20	17	19	23	610	14	1346	31	14	13	21	23	31	26	9	14	13
HUSEC006	HUS-associated STEC	34	25	17	18	29	32	18	15	24	24	14	20	13	12	14	1279	6	16	26	32	1039	27	31	27	28	19	18	19	36	15	33	20	17	1427	23	17	14	22	31	14	13	21	23	31	26	9	14	13
HUSEC007	HUS-associated STEC	38	27	17	18	28	23	18	15	24	24	13	20	13	12	14	1279	6	16	26	32	15	22	28	27	28	19	18	19	35	15	25	20	17	18	20	17	14	22	31	14	13	21	23	31	26	9	14	13
HUSEC008	HUS-associated STEC	38	27	17	18	28	23	18	15	24	24	13	20	13	12	14	1279	6	16	26	32	15	22	28	27	28	19	18	19	35	15	25	20	17	18	20	17	14	22	31	14	13	21	23	31	26	9	14	13
HUSEC009	HUS-associated STEC	38	27	17	18	28	23	18	15	24	24	13	20	13	12	14	1279	6	16	26	32	15	22	28	27	28	19	18	19	35	15	25	20	17	18	20	17	14	22	31	14	13	21	23	31	26	9	14	13
HUSEC010	HUS-associated STEC	38	27	17	18	28	23	18	15	24	24	13	20	13	12	14	1279	6	32	26	32	15	22	28	27	28	19	18	19	35	15	25	20	17	18	20	17	14	22	31	14	13	21	23	32	26	9	14	13
HUSEC011	HUS-associated STEC	41	27	17	18	28	23	18	15	24	24	11	20	13	12	14	1279	6	16	26	32	15	22	28	27	28	19	18	19	35	15	25	20	17	18	20	17	14	22	31	14	13	21	23	31	26	9	14	13
HUSEC012	HUS-associated STEC	41	27	17	18	28	23	18	15	24	24	11	20	13	12	14	1279	6	16	26	32	15	22	28	27	28	19	18	19	35	15	25	20	17	18	20	17	14	22	31	14	13	21	23	31	26	9	14	13
HUSEC013	HUS-associated STEC	41	27	17	18	28	23	18	15	24	24	11	20	13	12	14	1279	6	16	26	32	15	1620	28	27	30	19	18	19	35	15	25	20	17	18	20	17	14	22	31	14	13	21	23	31	26	9	14	13
HUSEC014	HUS-associated STEC	41	27	17	18	28	23	18	15	24	24	11	20	13	12	14	1279	6	16	26	32	15	22	28	27	30	19	18	19	35	15	25	20	17	18	20	17	14	22	31	14	13	21	23	31	26	9	14	13
HUSEC015	HUS-associated STEC	41	27	17	18	28	23	18	15	24	24	11	20	13	12	14	1279	6	16	26	32	15	22	28	27	30	19	18	19	35	15	25	20	17	18	20	17	14	22	31	14	13	21	23	31	26	9	14	13
HUSEC016	HUS-associated STEC	41	27	17	18	28	23	18	15	24	24	11	20	13	12	14	1279	6	16	26	32	15	22	28	27	30	19	18	19	35	15	25	20	17	18	20	17	14	22	31	14	13	21	23	31	26	9	14	13
HUSEC017	HUS-associated STEC	41	27	17	18	28	23	18	15	24	24	11	20	13	12	14	1279	6	16	26	32	15	22	28	27	30	19	18	19	35	15	25	20	17	18	20	17	14	22	31	14	13	21	23	31	26	9	14	13
HUSEC018	HUS-associated STEC	41	27	17	18	28	23	18	15	24	24	11	20	13	12	14	1279	6	16	26	32	15	22	28	27	30	19	18	19	35	15	25	20	17	18	20	17	14	22	31	14	13	21	23	31	26	9	14	13
HUSEC019	HUS-associated STEC	41	27	17	18	28	23	18	15	24	24	11	20	13	12	14	1279	6	16	26	32	15	22	28	27	30	19	18	19	35	15	25	20	17	18	20	17	14	22	31	14	13	21	23	31	26	9	14	13
HUSEC020	HUS-associated STEC	41	27	17	18	28	23	18	15	24	24	11	20	13	12	14	1279	6	16	26	32	15	22	1486	27	30	19	18	1405	35	15	25	20	17	18	20	17	14	22	31	14	13	21	23	31	26	9	14	13
HUSEC021	HUS-associated STEC	1598	25	17	18	28	23	18	15	24	24	11	20	13	12	14	1321	1272	16	26	32	15	29	1487	27	28	19	18	19	36	15	33	20	17	22	20	17	14	22	31	14	13	21	23	31	26	9	14	13
HUSEC022	HUS-associated STEC	1598	25	17	18	28	23	18	15	24	24	11	20	13	12	14	1321	6	16	26	32	15	29	1487	27	28	19	18	19	36	15	33	20	17	1428	20	17	14	22	31	14	13	21	23	31	26	9	14	13
HUSEC023	HUS-associated STEC	1601	27	17	18	28	23	18	15	24	24	13	20	13	12	14	1279	6	16	26	32	15	22	28	27	28	19	18	19	35	15	25	20	17	18	20	17	14	22	31	14	13	21	23	31	26	9	14	13
HUSEC024	HUS-associated STEC	1605	25	17	18	30	33	26	16	23	24	11	20	13	12	14	1279	6	16	18	33	15	28	32	30	28	19	24	19	37	15	33	20	17	20	22	17	14	22	31	14	13	21	22	31	26	9	14	13
HUSEC025	HUS-associated STEC	1600	27	17	18	28	23	18	15	24	24	13	20	13	12	14	1279	6	16	26	32	15	22	28	27	28	19	18	19	28	15	33	20	17	18	20	17	14	22	31	14	13	21	23	31	26	9	14	13
HUSEC026	HUS-associated STEC	1600	27	17	18	28	33	18	15	24	24	13	20	13	12	14	1279	6	16	26	32	15	22	28	27	28	19	18	19	37	15	25	1331	17	18	20	17	14	22	31	14	13	21	23	31	26	9	14	13
HUSEC027	HUS-associated STEC	1599	27	17	18	28	23	18	15	24	24	13	20	13	12	14	1279	6	16	26	32	15	22	28	27	28	19	18	19	35	15	33	20	17	18	20	17	14	22	31	14	13	21	23	31	26	9	14	13
HUSEC028	HUS-associated STEC	41	27	1396	18	28	23	18	15	24	24	13	20	13	12	14	1279	6	16	26	32	15	22	28	27	28	19	26	19	35	15	25	20	17	22	20	17	14	22	31	14	13	21	23	31	26	9	14	13
HUSEC029	HUS-associated STEC	39	1538	17	18	28	23	18	15	23	24	11	20	13	12	14	1279	6	16	26	32	15	1621	28	27	28	19	26	19	1432	15	33	20	17	18	20	17	14	22	1348	14	13	21	23	1297	26	9	14	13
HUSEC030	HUS-associated STEC	1600	25	17	18	28	23	18	15	23	24	13	20	13	12	14	1279	6	16	26	32	15	22	1488	27	28	19	1473	19	1432	15	33	20	1295	1429	20	17	14	22	1348	14	13	21	1321	31	1161	9	14	13
HUSEC031	HUS-associated STEC	1600	25	17	18	28	23	18	15	1436	24	13	20	13	12	14	1279	6	16	26	32	15	22	1488	27	28	19	1473	19	1432	15	33	20	1295	1429	20	17	14	22	1348	14	13	21	1321	31	1161	9	14	13
HUSEC032	HUS-associated STEC	1068	27	17	18	28	23	18	15	24	24	11	20	13	12	14	1279	6	16	12	32	15	1622	28	27	28	19	18	19	35	15	25	20	17	19	20	17	14	22	31	14	13	21	22	31	18	9	14	13
HUSEC033	HUS-associated STEC	1600	1540	1020	1450	28	23	18	15	23	24	1315	20	13	12	14	1279	6	16	26	32	15	969	28	27	28	19	26	19	1018	15	25	20	17	22	20	17	14	22	31	14	13	21	23	31	26	9	14	13
HUSEC034	HUS-associated STEC	1602	27	17	18	28	23	18	15	24	24	13	19	13	12	14	1279	6	16	26	32	15	22	28	27	28	19	18	1342	35	15	25	20	17	18	20	17	14	22	31	14	13	21	23	31	26	9	14	13
HUSEC035	HUS-associated STEC	1603	27	1394	18	28	23	18	15	1437	24	11	20	13	12	14	1279	6	16	26	32	15	22	28	27	28	19	26	19	35	15	25	20	17	22	20	17	14	1346	1341	14	13	21	23	31	26	9	14	13
HUSEC036	HUS-associated STEC	1600	1539	1395	1450	1374	23	18	15	23	24	1315	20	13	12	14	1279	6	16	26	32	15	969	28	27	28	19	26	1359	1433	1424	25	20	17	22	1263	17	14	22	31	14	13	21	23	31	26	9	14	13
HUSEC037	HUS-associated STEC	1604	27	17	18	28	23	18	15	24	24	13	20	13	12	14	1279	6	16	26	32	15	1623	28	27	28	19	18	22	35	15	25	20	17	18	1264	17	14	22	31	14	13	21	23	31	26	9	14	13
HUSEC038	HUS-associated STEC	1604	27	17	18	28	23	18	15	24	24	13	20	13	12	14	1279	6	16	26	32	15	1623	28	27	28	19	18	22	35	15	25	20	17	18	20	17	14	22	31	14	13	21	23	1298	26	9	14	13
HUSEC039	HUS-associated STEC	39	27	17	18	28	23	18	15	24	24	13	19	13	12	14	1279	6	16	26	32	15	22	28	27	28	19	18	19	35	15	25	20	17	18	20	17	14	22	31	14	13	21	23	31	26	9	14	13
HUSEC040	HUS-associated STEC	1606	27	17	18	28	23	18	15	24	24	13	19	13	12	14	1279	6	16	26	32	15	22	28	27	28	19	18	1342	35	15	25	20	17	18	20	17	14	22	31	14	13	21	23	31	26	9	14	13
HUSEC041	HUS-associated STEC	41	27	17	18	28	23	18	15	24	24	13	20	13	12	14	1279	6	16	26	32	15	22	28	27	28	19	26	22	35	1425	25	20	17	18	20	17	14	22	31	14	13	21	23	31	26	9	14	13
HUSEC042	HUS-associated STEC	1607	27	17	1450	28	23	18	15	1438	24	11	20	13	12	14	1279	6	16	26	32	15	969	28	1561	28	19	1474	1406	1434	15	25	20	17	1430	1265	1360	14	22	31	1262	13	21	23	31	26	9	14	13
CFT073	UPEC	31	26	17	18	18	23	18	15	24	24	12	19	13	12	14	1279	6	16	26	28	15	25	28	28	22	25	24	21	28	15	31	20	17	18	22	22	14	22	30	14	13	21	11	31	26	9	14	13
UTI89	UPEC	38	30	17	18	20	23	18	15	23	25	12	19	13	12	14	1279	6	16	26	28	15	25	28	28	22	19	18	21	28	20	31	20	17	18	22	22	14	22	30	21	13	21	11	32	18	9	14	13
536	UPEC	42	30	17	18	20	1393	18	15	24	25	12	21	13	12	20	1279	6	16	26	28	15	25	28	26	22	19	18	21	28	20	31	20	18	18	22	22	14	22	30	14	13	21	11	19	18	9	14	13
IHE3034	MNEC	38	30	17	18	20	23	18	15	23	25	12	19	13	12	14	1279	6	16	26	28	15	25	28	28	22	19	18	21	28	20	31	20	17	18	22	22	14	22	30	21	13	21	11	32	18	9	14	13
S88	MNEC	38	30	17	18	20	23	18	15	23	25	12	19	13	12	14	1279	6	16	26	28	15	25	28	28	22	19	18	21	28	20	31	20	17	18	22	22	14	22	30	21	13	21	11	32	18	9	14	13
E24377A	ETEC	32	27	17	18	28	23	18	15	24	24	13	20	13	12	14	1279	6	16	26	32	15	26	28	27	28	19	18	19	35	15	32	20	17	18	20	17	14	22	31	14	13	21	23	31	26	9	14	13
53638	EIEC	33	25	17	18	1081	30	18	15	23	24	11	20	13	12	14	1278	6	16	12	32	15	1517	28	27	1420	19	18	19	35	15	33	20	17	12	20	17	14	22	23	14	13	21	22	32	924	9	14	18
E2348/69	EPEC	40	31	17	18	32	23	18	15	24	25	12	19	13	12	14	1279	6	16	26	28	15	30	28	26	29	27	24	21	28	21	35	20	17	18	22	22	14	22	30	14	13	21	11	31	18	9	14	13
55989	EAEC	41	27	17	18	28	23	18	15	24	24	13	20	13	12	14	1279	6	16	26	32	15	22	28	27	28	19	26	22	35	22	25	20	17	18	20	17	14	22	31	14	13	21	23	31	26	9	14	13
042	EAEC	1649	1565	17	18	30	23	26	16	23	24	11	20	13	12	14	1279	6	16	18	32	15	28	32	1471	28	19	24	19	35	15	33	20	17	20	22	1299	14	22	31	14	13	21	22	32	26	9	649	1291
NRG_857C_AIEC	AIEC	1597	1537	17	18	20	23	18	15	24	25	12	1346	13	12	14	1279	6	16	26	28	15	25	28	1470	22	26	18	21	28	15	31	20	17	18	22	22	14	22	30	21	13	21	11	31	18	9	14	13
LF82	AIEC	1597	1537	17	18	20	23	18	15	24	25	1266	1346	13	12	14	1279	6	16	26	28	15	25	28	26	22	26	18	21	28	15	31	20	17	18	22	22	14	22	30	21	13	21	11	31	18	9	14	13
MG1655	E. coli K12 (Commensal)	30	25	17	18	27	31	25	15	23	24	11	20	13	12	14	1279	6	16	12	32	15	22	28	27	28	19	18	19	34	15	25	20	17	12	20	17	14	22	23	14	13	21	22	31	26	9	14	13
[truncated: 5 more columns]
